# Supplementary material for: Behavioral Phenotyping in a Murine Model of GBA1-Associated Parkinson Disease
Source: Int J Mol Sci. 2021 Jun 25;22(13):6826. doi: 10.3390/ijms22136826 (PMC8267726; doi:10.3390/ijms22136826)
Supplement: Supplementary file 1 [file ijms-22-06826-s001.zip]

Archive with 1 entries (1 files):
- ijms-1257308-supplementary.pdf
